# Supplementary material for: Host–microbiome archetypes differentiate infection from pathogen carriage in the human lower airway
Source: Nat Commun. 2026 Apr 13;17:5149. doi: 10.1038/s41467-026-71863-5 (PMC13250161; doi:10.1038/s41467-026-71863-5)
Supplement: Supplementary file 10 — Supplementary Data 8 [file 41467_2026_71863_MOESM10_ESM.xlsx]

## Sheet: Sheet 1
sample_name	Cutibacterium avidum	Candida tropicalis	Limnohabitans sp. 103DPR2	Cyberlindnera jadinii	Cronobacter sakazakii	Variovorax sp.	Sphingomonas sp. XS-10	Trypanosoma cruzi	Aspergillus terreus	Triticum turgidum	Triticum monococcum	Aegilops tauschii	Medicago truncatula	Carnobacterium maltaromaticum	Streptococcus salivarius	Cytophaga hutchinsonii	Escherichia coli	Methylobacillus flagellatus	Pseudomonas sihuiensis	Acinetobacter phage vB_AbaM_B9	[Eubacterium] rectale	Chryseobacterium carnis	Chryseobacterium haifense	Chryseobacterium taklimakanense	Pauljensenia hongkongensis	Aerosticca soli	Pulveribacter suum	Pseudomonas phage Quinobequin-P09	Sulfuritortus calidifontis	Paraburkholderia hospita	Fermentimonas caenicola	Lactococcus phage 340	Lactococcus phage Q64	Cruoricaptor ignavus	Rufibacter sp. DG15C	Ilumatobacter coccineus	Geminocystis sp. NIES-3709	Cloacibacterium normanense	Aggregatibacter aphrophilus	Flavisolibacter ginsenosidimutans	Planifilum fimeticola	Elizabethkingia sp. JS20170427COW	Elizabethkingia anophelis	Elizabethkingia meningoseptica	Petrimonas mucosa	Adhaeribacter radiodurans	Proteiniphilum saccharofermentans	Aquiflexum balticum	Alistipes indistinctus
OPS016_VAP_BAL_RNA_H2O_ERCC_Control_P3_S152	6	28	10	14	2	8	18	15	3	12	20	50	2	8	6	6	10661	8	16	4	10	0	0	0	0	0	0	0	0	0	0	0	0	0	0	0	0	0	0	0	0	0	0	0	0	0	0	0	0
VAP2019_H2O-run68_D1_OPS038_S112	0	0	0	74	0	0	0	0	0	0	0	0	0	0	0	0	0	0	0	0	0	103	127	609	214	165	285	8	78	120	94	2	101	50	109	317	64	23040	68	144	336	344	197	78	20	38	2247	49	9
VAP2019_H2O-run69_G2_OPS038_S131	0	0	0	0	0	0	0	0	0	0	0	0	0	0	0	0	0	0	0	0	0	0	0	0	0	0	0	0	0	0	0	0	0	0	0	0	0	0	0	0	0	0	0	0	0	0	0	0	0
VAP2019_H2O-run70_L2_OPS038_S136	0	0	0	0	0	0	0	0	0	0	0	0	0	0	0	0	0	0	0	0	0	0	0	0	0	0	0	0	0	0	0	0	0	0	0	0	0	0	0	0	0	0	0	0	0	0	0	0	0
VAP2019_H2O-run71_O3_OPS038_S155	0	0	0	0	0	0	0	0	0	0	0	0	0	0	0	0	0	0	0	0	0	0	0	0	0	0	0	0	0	0	0	0	0	0	0	0	0	0	0	0	0	0	0	0	0	0	0	0	0
VAP2019_H2O-run73_A5_OPS038_S173	0	0	0	0	0	0	0	0	0	0	0	0	0	0	0	0	0	0	0	0	0	0	0	0	0	0	0	0	0	0	0	0	0	0	0	0	0	0	0	0	0	0	0	0	0	0	0	0	0
[truncated: 290 more columns]
